# Supplementary material for: Knockdown of CYP19A1 in Buffalo Follicular Granulosa Cells Results in Increased Progesterone Secretion and Promotes Cell Proliferation
Source: Front Vet Sci. 2020 Sep 25;7:539496. doi: 10.3389/fvets.2020.539496 (PMC7545956; doi:10.3389/fvets.2020.539496)
Supplement: Supplementary file 2 [file Table_2.XLSX]

## Sheet: Sheet1
Supplementary Table S2. Sequences of siRNA fragments
siRNA fragments	Sequences(5’-3’)
siCYP19A1-277	CUUUGGGAAUAAUAAUCGUUCAGGA
	UCCUGAACGAUUAUUAUUCCCAAAG
siCYP19A1-296	UCAGGAGUUCAUACAAGGUACAUUA
	UAAUGUACCUUGUAUGAACUCCUGA
siCYP19A1-375	GCCGUACGUGCUCUUUCCGUAGUAU
	AUACUACGGAAAGAGCACGUACGGC
NC	UUCUCCGAACGUGUCACGUTT
	ACGUGACACGUUCGGAGATT
