# Supplementary material for: Knockdown of CYP19A1 in Buffalo Follicular Granulosa Cells Results in Increased Progesterone Secretion and Promotes Cell Proliferation
Source: Front Vet Sci. 2020 Sep 25;7:539496. doi: 10.3389/fvets.2020.539496 (PMC7545956; doi:10.3389/fvets.2020.539496)
Supplement: Supplementary file 3 [file Table_3.XLSX]

## Sheet: Sheet1
Supplementary Table S3. Interference efficiency of siRNA fragments
SiRNA fragment	Relative	Means±SE	P-Value	Interference efficiency
siCYP19A1-277	1.07177	0.6414 ± 0.2161, n=3	0.2174(vs. NC)	0.3586
	0.392292
	0.460094
siCYP19A1-296	0.353553	0.2737±0.04082, n=3	0.007(vs. NC)	0.7263
	0.248273
	0.219151
siCYP19A1-375	0.329877	0.3397±0.01332, n=3	0.0086(vs. NC)	0.6603
	0.323088
	0.366021
NC	1.29235	1.018±0.1403, n=3
	0.82932
	0.933033
