# Supplementary material for: Knockdown of CYP19A1 in Buffalo Follicular Granulosa Cells Results in Increased Progesterone Secretion and Promotes Cell Proliferation
Source: Front Vet Sci. 2020 Sep 25;7:539496. doi: 10.3389/fvets.2020.539496 (PMC7545956; doi:10.3389/fvets.2020.539496)
Supplement: Supplementary file 4 [file Table_4.XLSX]

## Sheet: Sheet1
Supplementary Table S4. CCK8 Detects Cell Activity
Groups(h)	siCYP19A1	NC	P-Value(t-test)
24	0.171	0.213
24	0.199	0.228
24	0.16	0.211
24	0.185	0.199
24	0.116	0.21	0.0036**
24	0.171	0.218	(siCYP19A1vs.NC)
48	0.174	0.236
48	0.199	0.255
48	0.181	0.251
48	0.171	0.229
48	0.206	0.252	<0.0001****
48	0.199	0.244	(siCYP19A1vs.NC)
72	0.249	0.286
72	0.254	0.266
72	0.219	0.241
72	0.288	0.313
72	0.311	0.311	0.2617 NS
72	0.269	0.297	(siCYP19A1vs.NC)
